# Supplementary material for: Investigation of the association between circulating inflammatory proteins and encephalitis risk in Europeans by two-sample Mendelian randomization analysis
Source: Front Neurol. 2025 Feb 11;15:1450735. doi: 10.3389/fneur.2024.1450735 (PMC11850273; doi:10.3389/fneur.2024.1450735)
Supplement: Supplementary file 2 [file Presentation_1.zip]

Archive with 41 entries (40 files):
- Supplementary Figure/
- Supplementary Figure/Supplementary Figure1.pdf
- Supplementary Figure/Supplementary Figure10.pdf
- Supplementary Figure/Supplementary Figure11.pdf
- Supplementary Figure/Supplementary Figure12.pdf
- Supplementary Figure/Supplementary Figure13.pdf
- Supplementary Figure/Supplementary Figure14.pdf
- Supplementary Figure/Supplementary Figure15.pdf
- Supplementary Figure/Supplementary Figure16.pdf
- Supplementary Figure/Supplementary Figure17.pdf
- Supplementary Figure/Supplementary Figure18.pdf
- Supplementary Figure/Supplementary Figure19.pdf
- Supplementary Figure/Supplementary Figure2.pdf
- Supplementary Figure/Supplementary Figure20.pdf
- Supplementary Figure/Supplementary Figure21.pdf
- Supplementary Figure/Supplementary Figure22.pdf
- Supplementary Figure/Supplementary Figure23.pdf
- Supplementary Figure/Supplementary Figure24.pdf
- Supplementary Figure/Supplementary Figure25.pdf
- Supplementary Figure/Supplementary Figure26.pdf
- Supplementary Figure/Supplementary Figure27.pdf
- Supplementary Figure/Supplementary Figure28.pdf
- Supplementary Figure/Supplementary Figure29.pdf
- Supplementary Figure/Supplementary Figure3.pdf
- Supplementary Figure/Supplementary Figure30.pdf
- Supplementary Figure/Supplementary Figure31.pdf
- Supplementary Figure/Supplementary Figure32.pdf
- Supplementary Figure/Supplementary Figure33.pdf
- Supplementary Figure/Supplementary Figure34.pdf
- Supplementary Figure/Supplementary Figure35.pdf
- Supplementary Figure/Supplementary Figure36.pdf
- Supplementary Figure/Supplementary Figure37.pdf
- Supplementary Figure/Supplementary Figure38.pdf
- Supplementary Figure/Supplementary Figure39.pdf
- Supplementary Figure/Supplementary Figure4.pdf
- Supplementary Figure/Supplementary Figure40.pdf
- Supplementary Figure/Supplementary Figure5.pdf
- Supplementary Figure/Supplementary Figure6.pdf
- Supplementary Figure/Supplementary Figure7.pdf
- Supplementary Figure/Supplementary Figure8.pdf
- Supplementary Figure/Supplementary Figure9.pdf
